# Supplementary material for: Proteomics Revealed That Mitochondrial Function Contributed to the Protective Effect of Herba Siegesbeckiae Against Cardiac Ischemia/Reperfusion Injury
Source: Front Cardiovasc Med. 2022 Jul 6;9:895797. doi: 10.3389/fcvm.2022.895797 (PMC9299383; doi:10.3389/fcvm.2022.895797)
Supplement: Supplementary file 5 [file Data_Sheet_1.XLSX]

## Sheet: Figure 2. Evans blue-TTC
AAR/LV	Sham	IR	HS1 + IR	HS2 + IR	HS4 + IR		IA/AAR	Sham	IR	HS1 + IR	HS2 + IR	HS4 + IR
	0	51.7508	52.1765	47.869	52.7226			0	43.9899	35.0082	36.2256	36.2569
	0	48.8495	49.7271	54.0192	51.9255			0	45.3044	40.2844	38.9756	38.0023
	0	48.9178	49.6326	44.187	50.3994			0	44.4644	37.9658	36.4808	32.3341
	0	51.5875	47.8178	47.0406	45.7382			0	43.0481	37.0337	42.3301	29.6706
	0	42.3876	48.6683	49.0662	51.5536			0	47.9892	35.5452	36.7404	35.9203
	0	38.5587	41.3933	52.3103	46.894			0	39.9859	29.6613	35.5182	39.9127
Table Analyzed	AAR/left ventricle						Table Analyzed	Infarct area/area at risk
One-way analysis of variance							One-way analysis of variance
P value	< 0.0001						P value	< 0.0001
P value summary	***						P value summary	***
Are means signif. different? (P < 0.05)	Yes						Are means signif. different? (P < 0.05)	Yes
Number of groups	5						Number of groups	5
F	224.4						F	226.5
R squared	0.9729						R squared	0.9731
Bartlett's test for equal variances							Bartlett's test for equal variances
Bartlett's statistic (corrected)							Bartlett's statistic (corrected)
P value							P value
P value summary	ns						P value summary	ns
Do the variances differ signif. (P < 0.05)	No						Do the variances differ signif. (P < 0.05)	No
ANOVA Table	SS	df	MS				ANOVA Table	SS	df	MS
Treatment (between columns)	11340	4	2835				Treatment (between columns)	7325	4	1831
Residual (within columns)	315.9	25	12.64				Residual (within columns)	202.1	25	8.085
Total	11660	29					Total	7527	29
Bonferroni's Multiple Comparison Test	Mean Diff.	t	Significant? P < 0.05?	Summary	95% CI of diff		Bonferroni's Multiple Comparison Test	Mean Diff.	t	Significant? P < 0.05?	Summary	95% CI of diff
Sham vs IR	-47.01	22.9	Yes	***	-53.33 to -40.69		Sham vs IR	-44.13	26.88	Yes	***	-49.18 to -39.08
Sham vs HS1 + IR	-48.24	23.5	Yes	***	-54.55 to -41.92		Sham vs HS1 + IR	-35.92	21.88	Yes	***	-40.97 to -30.86
Sham vs HS2 + IR	-49.08	23.91	Yes	***	-55.40 to -42.76		Sham vs HS2 + IR	-37.71	22.97	Yes	***	-42.77 to -32.66
Sham vs HS4 + IR	-49.87	24.3	Yes	***	-56.19 to -43.55		Sham vs HS4 + IR	-35.35	21.53	Yes	***	-40.40 to -30.30
IR vs HS1 + IR	-1.227	0.598	No	ns	-7.545 to 5.091		IR vs HS1 + IR	8.214	5.003	Yes	***	3.161 to 13.27
IR vs HS2 + IR	-2.073	1.01	No	ns	-8.391 to 4.244		IR vs HS2 + IR	6.419	3.91	Yes	**	1.365 to 11.47
IR vs HS4 + IR	-2.864	1.395	No	ns	-9.181 to 3.454		IR vs HS4 + IR	8.781	5.349	Yes	***	3.728 to 13.83
HS1 + IR vs HS2 + IR	-0.8461	0.4123	No	ns	-7.164 to 5.472		HS1 + IR vs HS2 + IR	-1.795	1.094	No	ns	-6.849 to 3.258
HS1 + IR vs HS4 + IR	-1.636	0.7972	No	ns	-7.954 to 4.682		HS1 + IR vs HS4 + IR	0.567	0.3454	No	ns	-4.486 to 5.620
HS2 + IR vs HS4 + IR	-0.7902	0.385	No	ns	-7.108 to 5.528		HS2 + IR vs HS4 + IR	2.362	1.439	No	ns	-2.691 to 7.416
IR-1	infarct area	area at risk (AAR)	left ventricle	AAR/LV	IA/AAR		IR-2	infarct area	area at risk (AAR)	left ventricle	AAR/LV	IA/AAR
1	16039	26495	39489	0.670946	0.60536		1	15210	25981	35435	0.733202	0.585428
2	15851	33519	65522	0.511569	0.472896		2	14083	30101	52294	0.575611	0.467858
3	16161	46798	87433	0.535244	0.345335		3	15190	39047	70784	0.551636	0.389018
4	16013	40665	83063	0.489568	0.393778		4	14752	41413	89761	0.46137	0.356217
5	13669	35771	94082	0.380211	0.382125		5	5066	10855	89965	0.120658	0.466697
			Average	0.517508	0.439899					Average	0.488495	0.453044
IR-3	infarct area	area at risk (AAR)	left ventricle	AAR/LV	IA/AAR		IR-4	infarct area	area at risk (AAR)	left ventricle	AAR/LV	IA/AAR
1	6851	13659	27655	0.493907	0.501574		1	9391	18440	22820	0.808063	0.509273
2	15765	29146	59646	0.48865	0.540898		2	10067	22402	31285	0.716062	0.44938
3	14381	35332	65615	0.538474	0.407025		3	13853	25191	52512	0.479719	0.549919
4	14589	36041	76408	0.471691	0.404789		4	10429	26702	67765	0.394038	0.39057
5	15034	40750	89923	0.453165	0.368933		5	3336	13172	72576	0.181493	0.253265
			Average	0.489178	0.444644					Average	0.515875	0.430481
IR-5	infarct area	area at risk (AAR)	left ventricle	AAR/LV	IA/AAR		IR-6	infarct area	area at risk (AAR)	left ventricle	AAR/LV	IA/AAR
1	11078	14061	34321	0.409691	0.787853		1	11471	16688	35510	0.469952	0.68738
2	12799	25279	53092	0.476136	0.50631		2	11641	23772	45662	0.520608	0.489694
3	13310	33487	68143	0.491422	0.397468		3	9286	26011	52843	0.492232	0.357003
4	10998	29348	80310	0.365434	0.374744		4	3876	24619	77912	0.315985	0.157439
5	10761	32307	85764	0.376697	0.333086		5	3003	9757	75543	0.129158	0.307779
			Average	0.423876	0.479892					Average	0.385587	0.399859
HS1+IR-1	infarct area	area at risk (AAR)	left ventricle	AAR/LV	IA/AAR		HS1+IR-2	infarct area	area at risk (AAR)	left ventricle	AAR/LV	IA/AAR
1	9817	18776	30273	0.620223	0.522848		1	8254	17601	26042	0.67587	0.468951
2	5154	21008	42909	0.489594	0.245335		2	6852	16483	33422	0.493178	0.415701
3	9550	27514	55213	0.498325	0.347096		3	11775	23976	54071	0.443417	0.491116
4	14888	41294	76682	0.53851	0.360537		4	11709	34974	70340	0.497214	0.334792
5	9248	33679	72871	0.462173	0.274592		5	9459	31150	82697	0.376676	0.30366
			Average	0.521765	0.350082					Average	0.497271	0.402844
HS1+IR-3	infarct area	area at risk (AAR)	left ventricle	AAR/LV	IA/AAR		HS1+IR-4	infarct area	area at risk (AAR)	left ventricle	AAR/LV	IA/AAR
1	3531	14812	30653	0.483215	0.238388		1	6364	14790	28785	0.513809	0.430291
2	7218	15010	35844	0.418759	0.480879		2	7215	21755	35053	0.620632	0.331648
3	10171	24467	46635	0.524649	0.415703		3	11297	31064	53821	0.577172	0.363669
4	10249	27945	53825	0.519183	0.366756		4	13898	35319	65971	0.535372	0.393499
5	12886	32494	60643	0.535824	0.396566		5	3521	10587	73570	0.143904	0.332578
			Average	0.496326	0.379658					Average	0.478178	0.370337
HS1+IR-5	infarct area	area at risk (AAR)	left ventricle	AAR/LV	IA/AAR		HS1+IR-6	infarct area	area at risk (AAR)	left ventricle	AAR/LV	IA/AAR
1	5163	13973	18290	0.763969	0.369498		1	3014	7723	21449	0.360063	0.390263
2	7823	15817	28532	0.55436	0.494594		2	5230	13448	27964	0.480904	0.388905
3	7557	19937	35867	0.555859	0.379044		3	6006	13671	37991	0.359848	0.439324
4	6821	20615	44005	0.468469	0.330876		4	4175	22149	46815	0.473118	0.188496
5	951	4679	51554	0.0907592	0.203249		5	1586	20847	52680	0.395729	0.0760781
			Average	0.486683	0.355452					Average	0.413932	0.296613
HS2+IR-1	infarct area	area at risk (AAR)	left ventricle	AAR/LV	IA/AAR		HS2+IR-2	infarct area	area at risk (AAR)	left ventricle	AAR/LV	IA/AAR
1	8448	16983	35921	0.472788	0.497439		1	6792	15858	30055	0.527633	0.428301
2	9627	24519	45897	0.534218	0.392634		2	6813	21803	36765	0.593037	0.31248
3	12741	26063	53869	0.483822	0.488854		3	9849	25633	44572	0.575092	0.384231
4	6512	30438	67252	0.452596	0.213943		4	11136	27505	56700	0.485097	0.404872
5	7218	33048	73436	0.450025	0.21841		5	14030	33493	64397	0.520102	0.418894
			Average	0.47869	0.362256					Average	0.540192	0.389756
HS2+IR-3	infarct area	area at risk (AAR)	left ventricle	AAR/LV	IA/AAR		HS2+IR-4	infarct area	area at risk (AAR)	left ventricle	AAR/LV	IA/AAR
1	5782	13067	26039	0.501824	0.442489		1	3257	6454	12046	0.53578	0.504648
2	5695	15188	32167	0.472161	0.374967		2	8516	15533	24399	0.636624	0.548252
3	6387	19005	38547	0.493034	0.336069		3	6854	17504	31053	0.563681	0.391568
4	5996	19574	43221	0.452882	0.306325		4	6228	13504	42324	0.319062	0.461197
5	5492	15080	52099	0.289449	0.364191		5	3131	14850	50020	0.296881	0.210842
			Average	0.44187	0.364808					Average	0.470406	0.423301
HS2+IR-5	infarct area	area at risk (AAR)	left ventricle	AAR/LV	IA/AAR		HS2+IR-6	infarct area	area at risk (AAR)	left ventricle	AAR/LV	IA/AAR
1	3690	14623	22575	0.647752	0.252342		1	1012	8851	20806	0.425406	0.114337
2	5589	15799	27421	0.576164	0.353757		2	9821	14433	28077	0.514051	0.680455
3	9211	17367	34799	0.499066	0.530374		3	11101	21450	37036	0.579166	0.517529
4	6140	17980	40910	0.439501	0.341491		4	8457	25080	40758	0.615339	0.337201
5	4741	13204	45402	0.290824	0.359058		5	3148	24907	51722	0.481555	0.12639
			Average	0.490662	0.367404					Average	0.523104	0.355182
HS4+IR-1	infarct area	area at risk (AAR)	left ventricle	AAR/LV	IA/AAR		HS4+IR-2	infarct area	area at risk (AAR)	left ventricle	AAR/LV	IA/AAR
1	5779	12515	19939	0.627664	0.461766		1	6210	14250	20746	0.686879	0.435789
2	7040	13827	27861	0.496285	0.509149		2	8536	15693	28862	0.543725	0.543937
3	7545	18285	35184	0.519696	0.412633		3	7390	19481	36096	0.5397	0.379344
4	7528	23115	43586	0.530331	0.325676		4	7204	19182	41961	0.457139	0.37556
5	2528	24397	52790	0.462152	0.103619		5	3174	19180	52002	0.368832	0.165485
			Average	0.527226	0.362569					Average	0.519255	0.380023
HS4+IR-3	infarct area	area at risk (AAR)	left ventricle	AAR/LV	IA/AAR		HS4+IR-4	infarct area	area at risk (AAR)	left ventricle	AAR/LV	IA/AAR
1	5528	11254	23220	0.484668	0.491203		1	4868	9909	17944	0.552218	0.491271
2	4552	14553	30727	0.473623	0.312788		2	7587	14522	24353	0.596313	0.522449
3	7720	20989	39084	0.537023	0.367812		3	4828	15140	31134	0.486285	0.31889
4	4782	24161	48018	0.503165	0.197922		4	939	13849	40602	0.341092	0.0678027
5	6503	26330	50490	0.521489	0.246981		5	1121	13487	43366	0.311004	0.0831171
			Average	0.503994	0.323341					Average	0.457382	0.296706
HS4+IR-5	infarct area	area at risk (AAR)	left ventricle	AAR/LV	IA/AAR		HS4+IR-6	infarct area	area at risk (AAR)	left ventricle	AAR/LV	IA/AAR
1	3851	13909	17742	0.783959	0.276871		1	5001	8040	22864	0.351645	0.622015
2	5034	14088	23427	0.601357	0.357325		2	7421	14019	31598	0.443667	0.529353
3	5106	15146	28145	0.538142	0.337119		3	9762	20387	39836	0.511773	0.478835
4	5399	12922	37222	0.34716	0.417815		4	6354	22785	43743	0.520883	0.278868
5	5237	12871	41917	0.307059	0.406884		5	2751	31780	61502	0.516731	0.0865639
			Average	0.515536	0.359203					Average	0.46894	0.399127

## Sheet: Figure 3. ECG and hemodynamics
ST-segment elevation	Sham	IR	HS1 + IR	HS4 + IR
	0.05	0.28	0.2	0.18
	0.01	0.25	0.19	0.15
	0.18	0.33	0.16	0.13
	0.045	0.31	0.18	0.17
	0.11	0.24	0.33	0.18
	0.075	0.18	0.22	0.12
		0.21	0.11
Table Analyzed	ST-segment elevation
One-way analysis of variance
P value	< 0.0001
P value summary	***
Are means signif. different? (P < 0.05)	Yes
Number of groups	4
F	12.19
R squared	0.6243
Bartlett's test for equal variances
Bartlett's statistic (corrected)	4.019
P value	0.2594
P value summary	ns
Do the variances differ signif. (P < 0.05)	No
ANOVA Table	SS	df	MS
Treatment (between columns)	0.1095	3	0.03651
Residual (within columns)	0.06591	22	0.002996
Total	0.1754	25
Bonferroni's Multiple Comparison Test	Mean Diff.	t	Significant? P < 0.05?	Summary	95% CI of diff
Sham vs IR	-0.1788	5.872	Yes	***	-0.2671 to -0.09054
Sham vs HS1 + IR	-0.1202	3.948	Yes	**	-0.2085 to -0.03197
Sham vs HS4 + IR	-0.07667	2.426	No	ns	-0.1683 to 0.01493
IR vs HS1 + IR	0.05857	2.002	No	ns	-0.02623 to 0.1434
IR vs HS4 + IR	0.1021	3.354	Yes	*	0.01388 to 0.1904
HS1 + IR vs HS4 + IR	0.04357	1.431	No	ns	-0.04469 to 0.1318
SBP	Sham	IR	HS1 + IR	HS4 + IR			DBP	Sham	IR	HS1 + IR	HS4 + IR
	123.676	132.562	133.235	114.555				103.253	100.529	110.671	96.4515
	128.564	117.375	149.684	135.964				102.733	90.2665	123.341	114.885
	181.367	90.3286	120.607	127.523				135.199	68.5209	97.4834	104.077
	152.298	90.4894	121.223	128.953				119.621	71.0478	89.8464	105.084
	156.643	117.503	123.421	125.514				125.343	94.9778	103.729	94.7985
	136.514	118.434	99.6954	118.533				111.592	91.1796	77.3624	89.1442
		120.914	134.501						99.4333	94.0165
Table Analyzed	SBP (mmHg)						Table Analyzed	DBP (mmHg)
One-way analysis of variance							One-way analysis of variance
P value	0.0087						P value	0.0066
P value summary	**						P value summary	**
Are means signif. different? (P < 0.05)	Yes						Are means signif. different? (P < 0.05)	Yes
Number of groups	4						Number of groups	4
F	4.987						F	5.305
R squared	0.4048						R squared	0.4198
Bartlett's test for equal variances							Bartlett's test for equal variances
Bartlett's statistic (corrected)	4.246						Bartlett's statistic (corrected)	1.133
P value	0.2361						P value	0.7691
P value summary	ns						P value summary	ns
Do the variances differ signif. (P < 0.05)	No						Do the variances differ signif. (P < 0.05)	No
ANOVA Table	SS	df	MS				ANOVA Table	SS	df	MS
Treatment (between columns)	3779	3	1260				Treatment (between columns)	2598	3	866.1
Residual (within columns)	5557	22	252.6				Residual (within columns)	3592	22	163.3
Total	9336	25					Total	6190	25
Bonferroni's Multiple Comparison Test	Mean Diff.	t	Significant? P < 0.05?	Summary	95% CI of diff		Bonferroni's Multiple Comparison Test	Mean Diff.	t	Significant? P < 0.05?	Summary	95% CI of diff
Sham vs IR	34	3.845	Yes	**	8.366 to 59.62		Sham vs IR	28.3	3.981	Yes	**	7.692 to 48.90
Sham vs HS1 + IR	20.46	2.314	No	ns	-5.171 to 46.09		Sham vs HS1 + IR	16.8	2.363	No	ns	-3.807 to 37.40
Sham vs HS4 + IR	21.34	2.325	No	ns	-5.260 to 47.93		Sham vs HS4 + IR	15.55	2.108	No	ns	-5.832 to 36.93
IR vs HS1 + IR	-13.54	1.594	No	ns	-38.16 to 11.09		IR vs HS1 + IR	-11.5	1.684	No	ns	-31.30 to 8.297
IR vs HS4 + IR	-12.66	1.432	No	ns	-38.29 to 12.97		IR vs HS4 + IR	-12.75	1.793	No	ns	-33.35 to 7.858
HS1 + IR vs HS4 + IR	0.8787	0.09937	No	ns	-24.75 to 26.51		HS1 + IR vs HS4 + IR	-1.247	0.1754	No	ns	-21.85 to 19.36
HR	Sham	IR	HS1 + IR	HS4 + IR			LVSP	Sham	IR	HS1 + IR	HS4 + IR
	450.578	426.101	390.429	337.33				154.097	136.014	147.98	128.49
	392.564	371.185	370.914	415.632				181.218	97.6841	158.879	151.916
	435.14	364.115	351.994	419.868				176.4	103.339	137.119	148.326
	445.55	244.101	337.094	409.408				182.732	94.2382	126.849	143.814
	443.705	377.687	390.707	323.29				179.411	137.709	139.83	137.167
	393.758	380.878	342.67	410.373				181.731	126.137	110.147	140.07
		395.265	403.094						123.195	140.248
Table Analyzed	Heart rate						Table Analyzed	LVSP (mmHg)
One-way analysis of variance							One-way analysis of variance
P value	0.0549						P value	< 0.0001
P value summary	ns						P value summary	***
Are means signif. different? (P < 0.05)	No						Are means signif. different? (P < 0.05)	Yes
Number of groups	4						Number of groups	4
F	2.953						F	19.21
R squared	0.2871						R squared	0.7237
Bartlett's test for equal variances							Bartlett's test for equal variances
Bartlett's statistic (corrected)	4.664						Bartlett's statistic (corrected)	3.328
P value	0.1981						P value	0.3438
P value summary	ns						P value summary	ns
Do the variances differ signif. (P < 0.05)	No						Do the variances differ signif. (P < 0.05)	No
ANOVA Table	SS	df	MS				ANOVA Table	SS	df	MS
Treatment (between columns)	14820	3	4941				Treatment (between columns)	11470	3	3824
Residual (within columns)	36810	22	1673				Residual (within columns)	4379	22	199
Total	51640	25					Total	15850	25
Bonferroni's Multiple Comparison Test	Mean Diff.	t	Significant? P < 0.05?	Summary	95% CI of diff		Bonferroni's Multiple Comparison Test	Mean Diff.	t	Significant? P < 0.05?	Summary	95% CI of diff
Sham vs IR	61.26	2.692	No	ns	-4.703 to 127.2		Sham vs IR	59.03	7.521	Yes	***	36.28 to 81.78
Sham vs HS1 + IR	57.33	2.519	No	ns	-8.641 to 123.3		Sham vs HS1 + IR	38.64	4.923	Yes	***	15.89 to 61.39
Sham vs HS4 + IR	40.9	1.732	No	ns	-27.56 to 109.4		Sham vs HS4 + IR	34.3	4.211	Yes	**	10.69 to 57.91
IR vs HS1 + IR	-3.939	0.1801	No	ns	-67.32 to 59.44		IR vs HS1 + IR	-20.39	2.704	No	ns	-42.25 to 1.467
IR vs HS4 + IR	-20.36	0.8948	No	ns	-86.33 to 45.60		IR vs HS4 + IR	-24.73	3.151	Yes	*	-47.48 to -1.978
HS1 + IR vs HS4 + IR	-16.43	0.7218	No	ns	-82.39 to 49.54		HS1 + IR vs HS4 + IR	-4.338	0.5527	No	ns	-27.09 to 18.41
LVDP	Sham	IR	HS1 + IR	HS4 + IR			Developed pressure	Sham	IR	HS1 + IR	HS4 + IR
	7.51406	14.341	11.1044	14.6745				107.851	88.858	101.677	78.4201
	5.01778	10.9561	7.36578	7.4677				131.698	59.1004	103.68	107.842
	5.96277	12.0936	11.7556	8.40645				127.034	62.2399	91.5542	105.94
	3.31462	11.9833	10.7792	8.0259				134.288	48.3161	81.5775	98.6782
	5.28505	12.9412	19.5998	8.71846				129.868	89.1906	90.782	84.3016
	3.54882	12.8077	16.1013	6.10707				132.975	80.8374	64.8535	96.203
		12.1282	9.05184						77.878	94.9511
Table Analyzed	LVDP (mmHg)						Table Analyzed	Developed pressure (mmHg)
One-way analysis of variance							One-way analysis of variance
P value	0.0003						P value	< 0.0001
P value summary	***						P value summary	***
Are means signif. different? (P < 0.05)	Yes						Are means signif. different? (P < 0.05)	Yes
Number of groups	4						Number of groups	4
F	9.875						F	19.66
R squared	0.5739						R squared	0.7283
Bartlett's test for equal variances							Bartlett's test for equal variances
Bartlett's statistic (corrected)	10.89						Bartlett's statistic (corrected)	1.208
P value	0.0123						P value	0.7511
P value summary	*						P value summary	ns
Do the variances differ signif. (P < 0.05)	Yes						Do the variances differ signif. (P < 0.05)	No
ANOVA Table	SS	df	MS				ANOVA Table	SS	df	MS
Treatment (between columns)	228.6	3	76.18				Treatment (between columns)	10030	3	3344
Residual (within columns)	169.7	22	7.715				Residual (within columns)	3742	22	170.1
Total	398.3	25					Total	13770	25
Bonferroni's Multiple Comparison Test	Mean Diff.	t	Significant? P < 0.05?	Summary	95% CI of diff		Bonferroni's Multiple Comparison Test	Mean Diff.	t	Significant? P < 0.05?	Summary	95% CI of diff
Sham vs IR	-7.357	4.761	Yes	***	-11.84 to -2.878		Sham vs IR	54.94	7.572	Yes	***	33.91 to 75.97
Sham vs HS1 + IR	-7.144	4.623	Yes	***	-11.62 to -2.665		Sham vs HS1 + IR	37.42	5.157	Yes	***	16.39 to 58.45
Sham vs HS4 + IR	-3.793	2.365	No	ns	-8.441 to 0.8553		Sham vs HS4 + IR	32.05	4.257	Yes	**	10.23 to 53.88
IR vs HS1 + IR	0.2133	0.1437	No	ns	-4.090 to 4.517		IR vs HS1 + IR	-17.52	2.513	No	ns	-37.73 to 2.685
IR vs HS4 + IR	3.564	2.307	No	ns	-0.9146 to 8.043		IR vs HS4 + IR	-22.89	3.154	Yes	*	-43.92 to -1.853
HS1 + IR vs HS4 + IR	3.351	2.169	No	ns	-1.128 to 7.830		HS1 + IR vs HS4 + IR	-5.363	0.7391	No	ns	-26.39 to 15.67
dp dt max	Sham	IR	HS1 + IR	HS4 + IR			-dp/dt max	Sham	IR	HS1+IR	HS4+IR
	3732.16	3156.54	3390.05	2642.7				-3745.51	-2848.95	-3100.47	-2394.66
	4182.89	2021.21	3453.29	3609.87				-4185.55	-1928.99	-3646.13	-3448.38
	4329.24	2105.61	2966.33	3565.24				-4269.4	-2050.09	-2566.88	-3365.26
	4591.44	1659.31	2731.06	3382.34				-4523.74	-1544.06	-2316.16	-3192.59
	4492.3	3002.95	3023.66	2758.79				-4372.49	-2799.72	-2754.32	-2905.52
	4216.95	2760.05	2274.76	3351.58				-4240.77	-2488.62	-1926.64	-3239.89
		2729.59	3262.6						-2551.59	-3034.42
Table Analyzed	dp/dt max (mmHg/sec)						Table Analyzed	-dp/dt max
One-way analysis of variance							One-way analysis of variance
P value	< 0.0001						P value	< 0.0001
P value summary	***						P value summary	***
Are means signif. different? (P < 0.05)	Yes						Are means signif. different? (P < 0.05)	Yes
Number of groups	4						Number of groups	4
F	18.13						F	20.9
R squared	0.712						R squared	0.7403
Bartlett's test for equal variances							Bartlett's test for equal variances
Bartlett's statistic (corrected)	1.909						Bartlett's statistic (corrected)	2.854
P value	0.5915						P value	0.4147
P value summary	ns						P value summary	ns
Do the variances differ signif. (P < 0.05)	No						Do the variances differ signif. (P < 0.05)	No
ANOVA Table	SS	df	MS				ANOVA Table	SS	df	MS
Treatment (between columns)	10470000	3	3491000				Treatment (between columns)	12610000	3	4203000
Residual (within columns)	4236000	22	192600				Residual (within columns)	4424000	22	201100
Total	14710000	25					Total	17030000	25
Bonferroni's Multiple Comparison Test	Mean Diff.	t	Significant? P < 0.05?	Summary	95% CI of diff		Bonferroni's Multiple Comparison Test	Mean Diff.	t	Significant? P < 0.05?	Summary	95% CI of diff
Sham vs IR	1767	7.237	Yes	***	1059 to 2474		Sham vs IR	-1907	7.643	Yes	***	-2630 to -1184
Sham vs HS1 + IR	1243	5.091	Yes	***	535.3 to 1951		Sham vs HS1+IR	-1459	5.849	Yes	***	-2182 to -736.2
Sham vs HS4 + IR	1039	4.101	Yes	**	304.7 to 1773		Sham vs HS4+IR	-1132	4.372	Yes	**	-1882 to -381.4
IR vs HS1 + IR	-523.8	2.233	No	ns	-1204 to 156.1		IR vs HS1+IR	447.6	1.867	No	ns	-247.2 to 1142
IR vs HS4 + IR	-727.7	2.981	Yes	*	-1435 to -20.05		IR vs HS4+IR	775.1	3.107	Yes	*	51.89 to 1498
HS1 + IR vs HS4 + IR	-203.9	0.8351	No	ns	-911.5 to 503.7		HS1+IR vs HS4+IR	327.5	1.313	No	ns	-395.7 to 1051

## Sheet: Figure 4. TUNEL
TUNEL-positive cells/field	Sham	IR	HS1 + IR	HS2 + IR	HS4 + IR
	3	58	42	42	40
	4	55	39	44	35
	8	47	37	35	33
Table Analyzed	Tunel-positive cells/field
One-way analysis of variance
P value	< 0.0001
P value summary	***
Are means signif. different? (P < 0.05)	Yes
Number of groups	5
F	59.45
R squared	0.9596
ANOVA Table	SS	df	MS
Treatment (between columns)	3852	4	963.1
Residual (within columns)	162	10	16.2
Total	4014	14
Bonferroni's Multiple Comparison Test	Mean Diff.	t	Significant? P < 0.05?	Summary	95% CI of diff
Sham vs IR	-48.33	14.71	Yes	***	-60.10 to -36.56
Sham vs HS1 + IR	-34.33	10.45	Yes	***	-46.10 to -22.56
Sham vs HS2 + IR	-35.33	10.75	Yes	***	-47.10 to -23.56
Sham vs HS4 + IR	-31	9.433	Yes	***	-42.77 to -19.23
IR vs HS1 + IR	14	4.26	Yes	*	2.230 to 25.77
IR vs HS2 + IR	13	3.956	Yes	*	1.230 to 24.77
IR vs HS4 + IR	17.33	5.274	Yes	**	5.564 to 29.10
HS1 + IR vs HS2 + IR	-1	0.3043	No	ns	-12.77 to 10.77
HS1 + IR vs HS4 + IR	3.333	1.014	No	ns	-8.436 to 15.10
HS2 + IR vs HS4 + IR	4.333	1.319	No	ns	-7.436 to 16.10
Sham-1	Tunel-positive cells/field	Sham-2	TUNEL-positive cells	Sham-3	TUNEL-positive cells
	3		2		6
	3		1		3
	3		4		2
	3		9		21
average	3	average	4	average	8
IR-1	TUNEL-positive cells/field	IR-2	TUNEL-positive cells	IR-3	TUNEL-positive cells
	64		66		42
	44		50		44
	65		56		52
	59		48		50
average	58	average	55	average	47
HS1+IR-1	TUNEL-positive cells/field	HS1+IR-2	TUNEL-positive cells	HS1+IR-3	TUNEL-positive cells
	41		50		56
	62		42		30
	60		39		20
	5		25		42
average	42	average	39	average	37
HS2+IR-1	TUNEL-positive cells/field	HS2+IR-2	TUNEL-positive cells	HS2+IR-3	TUNEL-positive cells
	58		61		110
	53		55		17
	37		42		10
	20		18		3
average	42	average	44	average	35
HS4+IR-1	Tunel-positive cells/field	HS4+IR-2	TUNEL-positive cells	HS4+IR-3	TUNEL-positive cells
	60		51		70
	52		48		55
	10		56		9
	10		5		6
average	33	average	40	average	35

## Sheet: Figure 4. myocardial enzymes
CM-MB(ng/ml)	Sham	IR	HS1 + IR	HS2 + IR	HS4 + IR		cTnT (pg/ml)	Sham	IR	HS1 + IR	HS2 + IR	HS4 + IR		LDH(ng/ml)	Sham	IR	HS1 + IR	HS2 + IR	HS4 + IR
	16.0723	23.0572	19.2435	16.8392	12.1757			464.058	779.427	652.585	538.122	567.226			57.7062	59.4725	64.5726	54.1515	39.6238
	16.6319	21.6063	16.8944	14.8149	12.604			459.063	814.396	646.503	535.081	540.946			54.9463	60.4439	50.7073	62.0336	46.7331
	15.2294	21.4267	18.0068	18.0413	13.6542			504.891	868.044	616.313	574.611	434.302			30.9911	62.1219	47.7708	50.5306	45.2317
	14.5869	20.2245	20.1071	16.7425	12.6662			495.117	749.672	560.276	609.362	552.891			32.095	72.278	65.3895	51.2813	62.6959
	12.2033	21.7169	21.6616	17.4748	13.1844			452.112	775.301	559.407	550.068	542.9			38.7186	75.1262	63.8219	46.4682	65.0804
	12.2448	22.0139	20.1693	18.5526	16.9774			458.628	689.942	578.303	565.706	418.447			37.3055	70.291	60.3777	45.4305	39.2264
	16.5697	20.6943	19.0086	19.7409	17.385			440.166	702.54	588.512	620.005	426.483			44.7019	70.5559	63.6674	61.3491	62.8726
	13.7371	20.6253	18.8289	21.3161	17.6544			413.234	704.495	682.992	633.689	474.266			57.3088	66.8688	72.3884	61.5699	48.0137
	11.8164	18.9257	21.2747	14.4003	17.3228			543.552	760.531	681.037	484.475	471.877			47.6162	83.3173	70.2247	52.2307	65.1025
Table Analyzed	CK-MB						Table Analyzed	cTnT						Table Analyzed	LDH
One-way analysis of variance							One-way analysis of variance							One-way analysis of variance
P value	< 0.0001						P value	< 0.0001						P value	< 0.0001
P value summary	***						P value summary	***						P value summary	***
Are means signif. different? (P < 0.05)	Yes						Are means signif. different? (P < 0.05)	Yes						Are means signif. different? (P < 0.05)	Yes
Number of groups	5						Number of groups	5						Number of groups	5
F	21.29						F	46.63						F	9.844
R squared	0.6804						R squared	0.8234						R squared	0.4961
Bartlett's test for equal variances							Bartlett's test for equal variances							Bartlett's test for equal variances
Bartlett's statistic (corrected)	4.541						Bartlett's statistic (corrected)	1.701						Bartlett's statistic (corrected)	3.023
P value	0.3378						P value	0.7906						P value	0.554
P value summary	ns						P value summary	ns						P value summary	ns
Do the variances differ signif. (P < 0.05)	No						Do the variances differ signif. (P < 0.05)	No						Do the variances differ signif. (P < 0.05)	No
ANOVA Table	SS	df	MS				ANOVA Table	SS	df	MS				ANOVA Table	SS	df	MS
Treatment (between columns)	307.2	4	76.81				Treatment (between columns)	485800	4	121500				Treatment (between columns)	3139	4	784.8
Residual (within columns)	144.3	40	3.609				Residual (within columns)	104200	40	2605				Residual (within columns)	3189	40	79.73
Total	451.6	44					Total	590000	44					Total	6328	44
Bonferroni's Multiple Comparison Test	Mean Diff.	t	Significant? P < 0.05?	Summary	95% CI of diff		Bonferroni's Multiple Comparison Test	Mean Diff.	t	Significant? P < 0.05?	Summary	95% CI of diff		Bonferroni's Multiple Comparison Test	Mean Diff.	t	Significant? P < 0.05?	Summary	95% CI of diff
Sham vs IR	-6.8	7.594	Yes	***	-9.460 to -4.139		Sham vs IR	-290.4	12.07	Yes	***	-361.9 to -218.9		Sham vs IR	-24.34	5.783	Yes	***	-36.85 to -11.84
Sham vs HS1 + IR	-5.123	5.72	Yes	***	-7.783 to -2.462		Sham vs HS1 + IR	-148.3	6.166	Yes	***	-219.8 to -76.86		Sham vs HS1 + IR	-17.5	4.158	Yes	**	-30.01 to -4.997
Sham vs HS2 + IR	-3.203	3.577	Yes	**	-5.864 to -0.5428		Sham vs HS2 + IR	-97.81	4.065	Yes	**	-169.3 to -26.33		Sham vs HS2 + IR	-9.295	2.208	No	ns	-21.80 to 3.211
Sham vs HS4 + IR	-0.5036	0.5624	No	ns	-3.164 to 2.157		Sham vs HS4 + IR	-22.06	0.9168	No	ns	-93.54 to 49.43		Sham vs HS4 + IR	-8.132	1.932	No	ns	-20.64 to 4.374
IR vs HS1 + IR	1.677	1.873	No	ns	-0.9833 to 4.338		IR vs HS1 + IR	142	5.904	Yes	***	70.56 to 213.5		IR vs HS1 + IR	6.839	1.625	No	ns	-5.667 to 19.35
IR vs HS2 + IR	3.596	4.016	Yes	**	0.9358 to 6.257		IR vs HS2 + IR	192.6	8.005	Yes	***	121.1 to 264.1		IR vs HS2 + IR	15.05	3.575	Yes	**	2.542 to 27.55
IR vs HS4 + IR	6.296	7.031	Yes	***	3.636 to 8.957		IR vs HS4 + IR	268.3	11.15	Yes	***	196.9 to 339.8		IR vs HS4 + IR	16.21	3.851	Yes	**	3.704 to 28.72
HS1 + IR vs HS2 + IR	1.919	2.143	No	ns	-0.7415 to 4.580		HS1 + IR vs HS2 + IR	50.53	2.1	No	ns	-20.95 to 122.0		HS1 + IR vs HS2 + IR	8.208	1.95	No	ns	-4.298 to 20.71
HS1 + IR vs HS4 + IR	4.619	5.158	Yes	***	1.958 to 7.280		HS1 + IR vs HS4 + IR	126.3	5.249	Yes	***	54.80 to 197.8		HS1 + IR vs HS4 + IR	9.371	2.226	No	ns	-3.135 to 21.88
HS2 + IR vs HS4 + IR	2.7	3.015	Yes	*	0.03921 to 5.360		HS2 + IR vs HS4 + IR	75.75	3.149	Yes	*	4.270 to 147.2		HS2 + IR vs HS4 + IR	1.163	0.2763	No	ns	-11.34 to 13.67
ALT(U/mL)	Sham	IR	HS1 + IR	HS2 + IR	HS4 + IR		AST(U/mL)	Sham	IR	HS1 + IR	HS2 + IR	HS4 + IR
	1.622	1.785	1.893	1.59476	1.43203			1.974	3.248	2.578	3.23159	2.57808
	1.568	1.771	1.812	1.54051	1.49983			1.859	3.297	2.48	2.49639	2.284
	1.269	1.744	1.486	1.581	1.52695			1.68	2.464	2.513	3.42764	2.61076
	1.269	1.703	1.364	1.87953	1.79817			1.647	2.611	2.382	3.32961	2.48005
	1.513	1.88	1.391	1.85241	1.78461			1.859	3.215	2.774	3.26426	2.74146
	1.554	1.812	1.554	1.608	1.44559			1.908	3.232	2.774	2.431	2.90483
	1.69	1.87953	1.527	1.83885	1.39134			2.137	3.60735	2.905	2.496	2.67611
	1.296	1.90666	1.825	1.7168	1.77105			2.186	3.68904	3.019	2.415	2.13696
	1.256	1.608	1.785	1.68968	1.79817			2.415	3.65637	2.807	2.464	3.21525
Table Analyzed	ALT						Table Analyzed	AST
One-way analysis of variance							One-way analysis of variance
P value	0.0012						P value	< 0.0001
P value summary	**						P value summary	***
Are means signif. different? (P < 0.05)	Yes						Are means signif. different? (P < 0.05)	Yes
Number of groups	5						Number of groups	5
F	5.517						F	15.63
R squared	0.3555						R squared	0.6099
Bartlett's test for equal variances							Bartlett's test for equal variances
Bartlett's statistic (corrected)	4.833						Bartlett's statistic (corrected)	6.377
P value	0.3049						P value	0.1727
P value summary	ns						P value summary	ns
Do the variances differ signif. (P < 0.05)	No						Do the variances differ signif. (P < 0.05)	No
ANOVA Table	SS	df	MS				ANOVA Table	SS	df	MS
Treatment (between columns)	0.5694	4	0.1424				Treatment (between columns)	7.549	4	1.887
Residual (within columns)	1.032	40	0.0258				Residual (within columns)	4.828	40	0.1207
Total	1.602	44					Total	12.38	44
Bonferroni's Multiple Comparison Test	Mean Diff.	t	Significant? P < 0.05?	Summary	95% CI of diff		Bonferroni's Multiple Comparison Test	Mean Diff.	t	Significant? P < 0.05?	Summary	95% CI of diff
Sham vs IR	-0.3391	4.478	Yes	***	-0.5641 to -0.1141		Sham vs IR	-1.262	7.703	Yes	***	-1.748 to -0.7750
Sham vs HS1 + IR	-0.1778	2.348	No	ns	-0.4028 to 0.04722		Sham vs HS1 + IR	-0.7297	4.455	Yes	***	-1.216 to -0.2430
Sham vs HS2 + IR	-0.2516	3.323	Yes	*	-0.4766 to -0.02662		Sham vs HS2 + IR	-0.8767	5.353	Yes	***	-1.363 to -0.3901
Sham vs HS4 + IR	-0.1567	2.07	No	ns	-0.3817 to 0.06824		Sham vs HS4 + IR	-0.6625	4.045	Yes	**	-1.149 to -0.1759
IR vs HS1 + IR	0.1614	2.131	No	ns	-0.06364 to 0.3863		IR vs HS1 + IR	0.532	3.248	Yes	*	0.04535 to 1.019
IR vs HS2 + IR	0.08752	1.156	No	ns	-0.1375 to 0.3125		IR vs HS2 + IR	0.3849	2.35	No	ns	-0.1017 to 0.8715
IR vs HS4 + IR	0.1824	2.408	No	ns	-0.04261 to 0.4074		IR vs HS4 + IR	0.5991	3.658	Yes	**	0.1125 to 1.086
HS1 + IR vs HS2 + IR	-0.07384	0.9751	No	ns	-0.2988 to 0.1512		HS1 + IR vs HS2 + IR	-0.1471	0.8979	No	ns	-0.6337 to 0.3396
HS1 + IR vs HS4 + IR	0.02103	0.2777	No	ns	-0.2040 to 0.2460		HS1 + IR vs HS4 + IR	0.06717	0.4101	No	ns	-0.4195 to 0.5538
HS2 + IR vs HS4 + IR	0.09487	1.253	No	ns	-0.1301 to 0.3199		HS2 + IR vs HS4 + IR	0.2142	1.308	No	ns	-0.2724 to 0.7008

## Sheet: Figure 6. DEPs
HS+IR-IR-Sham
Accession	Gene_Symbol	Description	Sham-1	Sham-2	Sham-3	IR-1	IR-2	IR-3	HS+IR-1	HS+IR-2	HS+IR-3	Mean	SD
F1LYE2	Adgb	Androglobin OS=Rattus norvegicus OX=10116 GN=Adgb PE=1 SV=3	50.3	94.4	75	113.2	125.1	126.5	82.1	75.1	105.7	94.1556	25.7353
P47727	Cbr1	Carbonyl reductase [NADPH] 1 OS=Rattus norvegicus OX=10116 GN=Cbr1 PE=1 SV=2	80.7	97.4	94.4	117.2	109.8	117.3	100.2	85.7	78.2	97.8778	14.7522
Q64591	Decr1	2,4-dienoyl-CoA reductase [(3E)-enoyl-CoA-producing], mitochondrial OS=Rattus norvegicus OX=10116 GN=Decr1 PE=1 SV=2	79.6	92.7	92.5	113.5	117.2	108.7	95.3	95.2	87.6	98.0333	12.4678
Q07205	Eif5	Eukaryotic translation initiation factor 5 OS=Rattus norvegicus OX=10116 GN=Eif5 PE=1 SV=1	83.2	88.6	96.8	112.9	109.7	110.9	95.8	87.2	89.1	97.1333	11.3362
A0A0G2K174	Lmo7	LIM domain 7 OS=Rattus norvegicus OX=10116 GN=Lmo7 PE=1 SV=1	97.5	75.1	97.9	122.9	112.1	114	104.1	84.4	82.1	98.9	16.0747
A0A0G2K2A5	Uchl5	Ubiquitin carboxyl-terminal hydrolase OS=Rattus norvegicus OX=10116 GN=Uchl5 PE=1 SV=1	84.1	91.2	103.3	115.7	109.5	116.6	93.1	96.4	81.9	99.0889	12.9139
P29147	Bdh1	D-beta-hydroxybutyrate dehydrogenase, mitochondrial OS=Rattus norvegicus OX=10116 GN=Bdh1 PE=1 SV=2	104.3	122.1	113	76.9	86.7	68.4	113.1	97.4	119.7	100.178	19.2066
P09605	Ckmt2	Creatine kinase S-type, mitochondrial OS=Rattus norvegicus OX=10116 GN=Ckmt2 PE=1 SV=2	158.7	126.2	106.4	83.7	71	83.6	104.6	108	106.4	105.4	26.0106
M0R5K3	LOC687508	Cytochrome c oxidase subunit 7A1 OS=Rattus norvegicus OX=10116 GN=LOC687508 PE=3 SV=1	136	103	107.7	80.1	87.5	73.6	109.7	102.8	135.5	103.989	21.8875
E9PTZ7	RT1-CE1	RT1 class I, locus1 OS=Rattus norvegicus OX=10116 GN=RT1-CE1 PE=3 SV=3	95.6	109.8	90.2	72.1	65.4	82.8	149.1	107.4	114.1	98.5	25.3155
Accession	Gene_Symbol	Description	Sham-1	Sham-2	Sham-3	IR-1	IR-2	IR-3	HS+IR-1	HS+IR-2	HS+IR-3
F1LYE2	Adgb	Androglobin OS=Rattus norvegicus OX=10116 GN=Adgb PE=1 SV=3	-1.7041	0.00949841	-0.74433	0.740013	1.20241	1.25681	-0.468444	-0.740444	0.448584
P47727	Cbr1	Carbonyl reductase [NADPH] 1 OS=Rattus norvegicus OX=10116 GN=Cbr1 PE=1 SV=2	-1.16442	-0.0323869	-0.235747	1.30979	0.808167	1.31657	0.157415	-0.82549	-1.33389
Q64591	Decr1	2,4-dienoyl-CoA reductase [(3E)-enoyl-CoA-producing], mitochondrial OS=Rattus norvegicus OX=10116 GN=Decr1 PE=1 SV=2	-1.47848	-0.42777	-0.443811	1.24053	1.5373	0.85554	-0.219232	-0.227253	-0.836825
Q07205	Eif5	Eukaryotic translation initiation factor 5 OS=Rattus norvegicus OX=10116 GN=Eif5 PE=1 SV=1	-1.2291	-0.752749	-0.0294043	1.39082	1.10854	1.2144	-0.117617	-0.876247	-0.708643
A0A0G2K174	Lmo7	LIM domain 7 OS=Rattus norvegicus OX=10116 GN=Lmo7 PE=1 SV=1	-0.0870931	-1.48058	-0.0622094	1.49303	0.821164	0.939362	0.323489	-0.902036	-1.04512
A0A0G2K2A5	Uchl5	Ubiquitin carboxyl-terminal hydrolase OS=Rattus norvegicus OX=10116 GN=Uchl5 PE=1 SV=1	-1.16068	-0.610884	0.326092	1.2863	0.806195	1.35599	-0.463756	-0.208217	-1.33104
P29147	Bdh1	D-beta-hydroxybutyrate dehydrogenase, mitochondrial OS=Rattus norvegicus OX=10116 GN=Bdh1 PE=1 SV=2	0.214626	1.14139	0.667596	-1.21197	-0.701728	-1.65453	0.672803	-0.144627	1.01644
P09605	Ckmt2	Creatine kinase S-type, mitochondrial OS=Rattus norvegicus OX=10116 GN=Ckmt2 PE=1 SV=2	2.04916	0.799673	0.0384458	-0.834275	-1.32254	-0.838119	-0.0307567	0.0999592	0.0384458
M0R5K3	LOC687508	Cytochrome c oxidase subunit 7A1 OS=Rattus norvegicus OX=10116 GN=LOC687508 PE=3 SV=1	1.46253	-0.0451806	0.169554	-1.09144	-0.753349	-1.38842	0.260931	-0.0543183	1.43969
E9PTZ7	RT1-CE1	RT1 class I, locus1 OS=Rattus norvegicus OX=10116 GN=RT1-CE1 PE=3 SV=3	-0.114555	0.446368	-0.327863	-1.04284	-1.3075	-0.620174	1.99878	0.351564	0.616224
			Sham-1	Sham-2	Sham-3	IR-1	IR-2	IR-3	HS+IR-1	HS+IR-2	HS+IR-3
			-1.7041	0.00949841	-0.74433	0.740013	1.20241	1.25681	-0.468444	-0.740444	0.448584	Adgb
			-1.16442	-0.0323869	-0.235747	1.30979	0.808167	1.31657	0.157415	-0.82549	-1.33389	Cbr1
			-1.47848	-0.42777	-0.443811	1.24053	1.5373	0.85554	-0.219232	-0.227253	-0.836825	Decr1
			-1.2291	-0.752749	-0.0294043	1.39082	1.10854	1.2144	-0.117617	-0.876247	-0.708643	Eif5
			-0.0870931	-1.48058	-0.0622094	1.49303	0.821164	0.939362	0.323489	-0.902036	-1.04512	Lmo7
			-1.16068	-0.610884	0.326092	1.2863	0.806195	1.35599	-0.463756	-0.208217	-1.33104	Uchl5
			0.214626	1.14139	0.667596	-1.21197	-0.701728	-1.65453	0.672803	-0.144627	1.01644	Bdh1
			2.07882	0.837384	0.0810645	-0.786029	-1.27114	-0.789849	0.0123082	0.142181	-0.304735	Ckmt2
			1.46253	-0.0451806	0.169554	-1.09144	-0.753349	-1.38842	0.260931	-0.0543183	1.43969	COX7A
			-0.114555	0.446368	-0.327863	-1.04284	-1.3075	-0.620174	1.99878	0.351564	0.616224	RT1-CE1

## Sheet: Figure 7. Complexes activities
Complex I (U/g)	Sham	IR	HS1 + IR	HS2 + IR	HS4 + IR		NAD (pg/g)	Sham	IR	HS1 + IR	HS2 + IR	HS4 + IR
	0.0651872	0.0384336	0.0522385	0.0572597	0.0506816			12196.6	10256.3	14086.2	11757.8	10811.2
	0.0690147	0.0383817	0.0513173	0.0585312	0.0529911			13150.5	9933.54	14989.2	14590.3	11166.6
	0.0622809	0.0505129	0.0568056	0.0467503	0.0537955			13962.9	8878.16	11315.3	13868.6	10397.8
	0.0562996	0.047931	0.0604774	0.0497604	0.0492284			13480.5	8170.94	11398.8	10303.5	13520.4
	0.061217	0.043338	0.0533544	0.0469838	0.0577657			14198.6	7811.89	11387.9	14644.7	12755.2
	0.0598417	0.0445446	0.0559363	0.0625923	0.0579214			14670.1	9890.02	11021.6	10328.9	13451.5
Table Analyzed	Complex I						Table Analyzed	NAD
One-way analysis of variance							One-way analysis of variance
P value	< 0.0001						P value	0.0003
P value summary	***						P value summary	***
Are means signif. different? (P < 0.05)	Yes						Are means signif. different? (P < 0.05)	Yes
Number of groups	5						Number of groups	5
F	11.49						F	7.7
R squared	0.6477						R squared	0.552
Bartlett's test for equal variances							Bartlett's test for equal variances
Bartlett's statistic (corrected)	2.903						Bartlett's statistic (corrected)	4.335
P value	0.5741						P value	0.3625
P value summary	ns						P value summary	ns
Do the variances differ signif. (P < 0.05)	No						Do the variances differ signif. (P < 0.05)	No
ANOVA Table	SS	df	MS				ANOVA Table	SS	df	MS
Treatment (between columns)	0.001036	4	0.0002591				Treatment (between columns)	66810000	4	16700000
Residual (within columns)	0.0005637	25	2.255e-05				Residual (within columns)	54230000	25	2169000
Total	0.0016	29					Total	121000000	29
Bonferroni's Multiple Comparison Test	Mean Diff.	t	Significant? P < 0.05?	Summary	95% CI of diff		Bonferroni's Multiple Comparison Test	Mean Diff.	t	Significant? P < 0.05?	Summary	95% CI of diff
Sham vs IR	0.01845	6.73	Yes	***	0.01001 to 0.02689		Sham vs IR	4453	5.237	Yes	***	1836 to 7070
Sham vs HS1 + IR	0.007285	2.657	No	ns	-0.001154 to 0.01572		Sham vs HS1 + IR	1243	1.462	No	ns	-1374 to 3861
Sham vs HS2 + IR	0.008661	3.159	Yes	*	0.0002218 to 0.01710		Sham vs HS2 + IR	1028	1.208	No	ns	-1590 to 3645
Sham vs HS4 + IR	0.008576	3.128	Yes	*	0.0001374 to 0.01702		Sham vs HS4 + IR	1593	1.873	No	ns	-1025 to 4210
IR vs HS1 + IR	-0.01116	4.073	Yes	**	-0.01960 to -0.002726		IR vs HS1 + IR	-3210	3.775	Yes	**	-5827 to -592.3
IR vs HS2 + IR	-0.009789	3.571	Yes	*	-0.01823 to -0.001351		IR vs HS2 + IR	-3425	4.029	Yes	**	-6043 to -808.1
IR vs HS4 + IR	-0.009874	3.602	Yes	*	-0.01831 to -0.001435		IR vs HS4 + IR	-2860	3.364	Yes	*	-5478 to -242.9
HS1 + IR vs HS2 + IR	0.001375	0.5017	No	ns	-0.007063 to 0.009814		HS1 + IR vs HS2 + IR	-215.8	0.2538	No	ns	-2833 to 2402
HS1 + IR vs HS4 + IR	0.001291	0.4709	No	ns	-0.007148 to 0.009730		HS1 + IR vs HS4 + IR	349.4	0.4109	No	ns	-2268 to 2967
HS2 + IR vs HS4 + IR	-8.433e-05	0.03076	No	ns	-0.008523 to 0.008354		HS2 + IR vs HS4 + IR	565.2	0.6647	No	ns	-2052 to 3183
Complex II (U/g)	Sham	IR	HS1 + IR	HS2 + IR	HS4 + IR		Complex IV (U/g)	Sham	IR	HS1 + IR	HS2 + IR	HS4 + IR
	935.21	545.143	829.584	723.153	651.842			1279.32	714.026	905.828	885.951	893.971
	903.576	537.369	704.923	721.276	632.003			1229.1	728.673	958.138	867.468	866.422
	1005.72	582.943	755.055	693.395	780.792			1223.87	781.331	741.227	1069.73	1108.44
	1026.9	568.467	702.242	872.478	812.426			1075.66	721.001	905.828	1082.98	789.352
	1007.06	431.206	782.132	770.068	803.043			1129.02	741.924	835.036	1073.92	1067.29
	756.396	595.812	819.128	832.264	789.37			1300.24	759.012	937.563	902.69	1057.88
Table Analyzed	Complex II						Table Analyzed	Complex IV
One-way analysis of variance							One-way analysis of variance
P value	< 0.0001						P value	< 0.0001
P value summary	***						P value summary	***
Are means signif. different? (P < 0.05)	Yes						Are means signif. different? (P < 0.05)	Yes
Number of groups	5						Number of groups	5
F	20.95						F	20.23
R squared	0.7702						R squared	0.7639
Bartlett's test for equal variances							Bartlett's test for equal variances
Bartlett's statistic (corrected)	2.314						Bartlett's statistic (corrected)	9.45
P value	0.6782						P value	0.0508
P value summary	ns						P value summary	ns
Do the variances differ signif. (P < 0.05)	No						Do the variances differ signif. (P < 0.05)	No
ANOVA Table	SS	df	MS				ANOVA Table	SS	df	MS
Treatment (between columns)	474100	4	118500				Treatment (between columns)	691000	4	172700
Residual (within columns)	141400	25	5658				Residual (within columns)	213500	25	8541
Total	615500	29					Total	904500	29
Bonferroni's Multiple Comparison Test	Mean Diff.	t	Significant? P < 0.05?	Summary	95% CI of diff		Bonferroni's Multiple Comparison Test	Mean Diff.	t	Significant? P < 0.05?	Summary	95% CI of diff
Sham vs IR	395.7	9.111	Yes	***	262.0 to 529.3		Sham vs IR	465.2	8.719	Yes	***	301.0 to 629.5
Sham vs HS1 + IR	173.6	3.998	Yes	**	39.95 to 307.3		Sham vs HS1 + IR	325.6	6.102	Yes	***	161.4 to 489.8
Sham vs HS2 + IR	170.4	3.923	Yes	**	36.69 to 304.0		Sham vs HS2 + IR	225.7	4.231	Yes	**	61.50 to 390.0
Sham vs HS4 + IR	194.2	4.473	Yes	**	60.55 to 327.9		Sham vs HS4 + IR	242.3	4.541	Yes	**	78.07 to 406.6
IR vs HS1 + IR	-222	5.112	Yes	***	-355.7 to -88.34		IR vs HS1 + IR	-139.6	2.617	No	ns	-303.9 to 24.64
IR vs HS2 + IR	-225.3	5.188	Yes	***	-359.0 to -91.60		IR vs HS2 + IR	-239.5	4.488	Yes	**	-403.7 to -75.22
IR vs HS4 + IR	-201.4	4.638	Yes	***	-335.1 to -67.74		IR vs HS4 + IR	-222.9	4.177	Yes	**	-387.1 to -58.65
HS1 + IR vs HS2 + IR	-3.262	0.07511	No	ns	-136.9 to 130.4		HS1 + IR vs HS2 + IR	-99.85	1.871	No	ns	-264.1 to 64.39
HS1 + IR vs HS4 + IR	20.6	0.4743	No	ns	-113.1 to 154.3		HS1 + IR vs HS4 + IR	-83.29	1.561	No	ns	-247.5 to 80.96
HS2 + IR vs HS4 + IR	23.86	0.5494	No	ns	-109.8 to 157.5		HS2 + IR vs HS4 + IR	16.56	0.3105	No	ns	-147.7 to 180.8
Complex V (U/g)	Sham	IR	HS1 + IR	HS2 + IR	HS4 + IR
	453.037	310.128	404.886	425.614	388.664
	466.427	354.932	407.075	409.006	411.323
	451.235	342.572	384.93	392.269	366.262
	451.75	325.32	335.363	382.613	396.517
	444.283	335.363	403.47	333.818	426.515
	454.969	378.75	380.553	380.424	417.889
Table Analyzed	Complex V
One-way analysis of variance
P value	< 0.0001
P value summary	***
Are means signif. different? (P < 0.05)	Yes
Number of groups	5
F	17.26
R squared	0.7342
Bartlett's test for equal variances
Bartlett's statistic (corrected)	7.884
P value	0.0959
P value summary	ns
Do the variances differ signif. (P < 0.05)	No
ANOVA Table	SS	df	MS
Treatment (between columns)	39030	4	9756
Residual (within columns)	14130	25	565.2
Total	53160	29
Bonferroni's Multiple Comparison Test	Mean Diff.	t	Significant? P < 0.05?	Summary	95% CI of diff
Sham vs IR	112.4	8.192	Yes	***	70.19 to 154.7
Sham vs HS1 + IR	67.57	4.923	Yes	***	25.32 to 109.8
Sham vs HS2 + IR	66.33	4.832	Yes	***	24.07 to 108.6
Sham vs HS4 + IR	52.42	3.819	Yes	**	10.17 to 94.67
IR vs HS1 + IR	-44.87	3.269	Yes	*	-87.12 to -2.616
IR vs HS2 + IR	-46.11	3.359	Yes	*	-88.37 to -3.860
IR vs HS4 + IR	-60.02	4.372	Yes	**	-102.3 to -17.77
HS1 + IR vs HS2 + IR	-1.245	0.09067	No	ns	-43.50 to 41.01
HS1 + IR vs HS4 + IR	-15.15	1.104	No	ns	-57.40 to 27.10
HS2 + IR vs HS4 + IR	-13.9	1.013	No	ns	-56.16 to 28.35

## Sheet: Figure 7.OXPHOS expression
ATP5A	Sham	IR	HS1 + IR	HS4 + IR			MTCO1	Sham	IR	HS1 + IR	HS4 + IR
	2.165	1.459	1.643	1.87				1.388	1.437	1.707	1.446
	2.062	1.396	1.826	1.953				1.717	1.473	1.54	1.617
	2.185	1.881	1.845	2.115				1.824	1.534	1.6	1.717
	2.001	1.772	2.011	2.189				1.57	1.349	1.569	1.696
Table Analyzed	ATP5A						Table Analyzed	MTCO1
One-way analysis of variance							One-way analysis of variance
P value	0.0061						P value	0.1958
P value summary	**						P value summary	ns
Are means signif. different? (P < 0.05)	Yes						Are means signif. different? (P < 0.05)	No
Number of groups	4						Number of groups	4
F	6.858						F	1.827
R squared	0.6316						R squared	0.3136
ANOVA Table	SS	df	MS				ANOVA Table	SS	df	MS
Treatment (between columns)	0.5517	3	0.1839				Treatment (between columns)	0.08525	3	0.02842
Residual (within columns)	0.3218	12	0.02681				Residual (within columns)	0.1866	12	0.01555
Total	0.8734	15					Total	0.2719	15
Bonferroni's Multiple Comparison Test	Mean Diff.	t	Significant? P < 0.05?	Summary	95% CI of diff		Bonferroni's Multiple Comparison Test	Mean Diff.	t	Significant? P < 0.05?	Summary	95% CI of diff
Sham vs IR	0.4763	4.113	Yes	**	0.1112 to 0.8413		Sham vs IR	0.1765	2.002	No	ns	-0.1015 to 0.4545
Sham vs HS1 + IR	0.272	2.349	No	ns	-0.09304 to 0.6370		Sham vs HS1 + IR	0.02075	0.2353	No	ns	-0.2573 to 0.2988
Sham vs HS4 + IR	0.0715	0.6175	No	ns	-0.2935 to 0.4365		Sham vs HS4 + IR	0.00575	0.06521	No	ns	-0.2723 to 0.2838
IR vs HS1 + IR	-0.2043	1.764	No	ns	-0.5693 to 0.1608		IR vs HS1 + IR	-0.1557	1.766	No	ns	-0.4338 to 0.1223
IR vs HS4 + IR	-0.4048	3.496	Yes	*	-0.7698 to -0.03971		IR vs HS4 + IR	-0.1707	1.936	No	ns	-0.4488 to 0.1073
HS1 + IR vs HS4 + IR	-0.2005	1.732	No	ns	-0.5655 to 0.1645		HS1 + IR vs HS4 + IR	-0.015	0.1701	No	ns	-0.2930 to 0.2630
UQCRC2	Sham	IR	HS1 + IR	HS4 + IR			SDHB	Sham	IR	HS1 + IR	HS4 + IR
	1.076	0.566	0.535	0.541				0.271	0.219	0.169	0.18
	1.119	0.675	0.617	0.635				0.349	0.223	0.189	0.22
	1.223	0.619	0.676	0.796				0.271	0.196	0.242	0.294
	0.995	0.683	0.749	0.763				0.286	0.23	0.256	0.261
Table Analyzed	UQCRC2						Table Analyzed	SDHB
One-way analysis of variance							One-way analysis of variance
P value	< 0.0001						P value	0.0392
P value summary	***						P value summary	*
Are means signif. different? (P < 0.05)	Yes						Are means signif. different? (P < 0.05)	Yes
Number of groups	4						Number of groups	4
F	23.83						F	3.824
R squared	0.8563						R squared	0.4888
ANOVA Table	SS	df	MS				ANOVA Table	SS	df	MS
Treatment (between columns)	0.6092	3	0.2031				Treatment (between columns)	0.01658	3	0.005528
Residual (within columns)	0.1023	12	0.008522				Residual (within columns)	0.01735	12	0.001445
Total	0.7114	15					Total	0.03393	15
Bonferroni's Multiple Comparison Test	Mean Diff.	t	Significant? P < 0.05?	Summary	95% CI of diff		Bonferroni's Multiple Comparison Test	Mean Diff.	t	Significant? P < 0.05?	Summary	95% CI of diff
Sham vs IR	0.4675	7.162	Yes	***	0.2617 to 0.6733		Sham vs IR	0.07725	2.873	No	ns	-0.007505 to 0.1620
Sham vs HS1 + IR	0.459	7.032	Yes	***	0.2532 to 0.6648		Sham vs HS1 + IR	0.08025	2.985	No	ns	-0.004505 to 0.1650
Sham vs HS4 + IR	0.4195	6.427	Yes	***	0.2137 to 0.6253		Sham vs HS4 + IR	0.0555	2.064	No	ns	-0.02926 to 0.1403
IR vs HS1 + IR	-0.0085	0.1302	No	ns	-0.2143 to 0.1973		IR vs HS1 + IR	0.003	0.1116	No	ns	-0.08176 to 0.08776
IR vs HS4 + IR	-0.048	0.7353	No	ns	-0.2538 to 0.1578		IR vs HS4 + IR	-0.02175	0.809	No	ns	-0.1065 to 0.06301
HS1 + IR vs HS4 + IR	-0.0395	0.6051	No	ns	-0.2453 to 0.1663		HS1 + IR vs HS4 + IR	-0.02475	0.9206	No	ns	-0.1095 to 0.06001
NDUFB8	Sham	IR	HS1 + IR	HS4 + IR
	0.998	0.843	0.544	0.579
	1.033	0.804	0.773	0.912
	0.883	0.657	0.784	0.886
	0.842	0.741	0.749	0.758
Table Analyzed	NDUFB8
One-way analysis of variance
P value	0.072
P value summary	ns
Are means signif. different? (P < 0.05)	No
Number of groups	4
F	3.013
R squared	0.4296
ANOVA Table	SS	df	MS
Treatment (between columns)	0.115	3	0.03832
Residual (within columns)	0.1526	12	0.01272
Total	0.2676	15
Bonferroni's Multiple Comparison Test	Mean Diff.	t	Significant? P < 0.05?	Summary	95% CI of diff
Sham vs IR	0.1778	2.229	No	ns	-0.07367 to 0.4292
Sham vs HS1 + IR	0.2265	2.84	No	ns	-0.02492 to 0.4779
Sham vs HS4 + IR	0.1553	1.947	No	ns	-0.09617 to 0.4067
IR vs HS1 + IR	0.04875	0.6113	No	ns	-0.2027 to 0.3002
IR vs HS4 + IR	-0.0225	0.2821	No	ns	-0.2739 to 0.2289
HS1 + IR vs HS4 + IR	-0.07125	0.8934	No	ns	-0.3227 to 0.1802

## Sheet: Figure 8.
ROS (U/ml)	Sham	IR	HS1 + IR	HS2 + IR	HS4 + IR		RNS (U/ml)	Sham	IR	HS1 + IR	HS2 + IR	HS4 + IR
	273.919	304.386	285.853	336.958	244.997			164.632	267.771	208.304	191.45	144.492
	272.655	410.808	341.17	304.526	247.524			153.714	228.02	249.645	208.304	172.688
	241.346	401.261	318.706	249.911	225.481			201.096	210.318	249.433	194.206	179.366
	221.41	319.408	330.64	242.61	228.57			212.226	203.322	237.666	185.302	183.288
	208.914	306.07	332.466	324.743	210.88			160.71	218.056	218.374	213.71	163.678
	191.224	304.386	376.27	317.022	271.111			154.562	214.24	220.07	215.512	219.54
	195.576	394.522	399.717	288.521	310.563			195.266	210.636	221.978	183.076	205.442
	219.444	321.234	343.697	294.417	236.573			200.248	237.984	227.278	191.344	138.979
	289.644	418.811	376.972	247.243	313.09			160.816	286.321	234.062	174.278	180.002
Table Analyzed	ROS						Table Analyzed	RNS
One-way analysis of variance							One-way analysis of variance
P value	< 0.0001						P value	< 0.0001
P value summary	***						P value summary	***
Are means signif. different? (P < 0.05)	Yes						Are means signif. different? (P < 0.05)	Yes
Number of groups	5						Number of groups	5
F	16.37						F	13.17
R squared	0.6207						R squared	0.5684
Bartlett's test for equal variances							Bartlett's test for equal variances
Bartlett's statistic (corrected)	1.782						Bartlett's statistic (corrected)	6.144
P value	0.7758						P value	0.1886
P value summary	ns						P value summary	ns
Do the variances differ signif. (P < 0.05)	No						Do the variances differ signif. (P < 0.05)	No
ANOVA Table	SS	df	MS				ANOVA Table	SS	df	MS
Treatment (between columns)	100900	4	25240				Treatment (between columns)	25750	4	6438
Residual (within columns)	61670	40	1542				Residual (within columns)	19560	40	488.9
Total	162600	44					Total	45310	44
Bonferroni's Multiple Comparison Test	Mean Diff.	t	Significant? P < 0.05?	Summary	95% CI of diff		Bonferroni's Multiple Comparison Test	Mean Diff.	t	Significant? P < 0.05?	Summary	95% CI of diff
Sham vs IR	-118.5	6.403	Yes	***	-173.5 to -63.53		Sham vs IR	-52.6	5.046	Yes	***	-83.57 to -21.63
Sham vs HS1 + IR	-110.2	5.951	Yes	***	-165.1 to -55.15		Sham vs HS1 + IR	-51.5	4.941	Yes	***	-82.48 to -20.53
Sham vs HS2 + IR	-54.65	2.952	No	ns	-109.6 to 0.3508		Sham vs HS2 + IR	-17.1	1.641	No	ns	-48.07 to 13.87
Sham vs HS4 + IR	-19.41	1.048	No	ns	-74.40 to 35.59		Sham vs HS4 + IR	1.755	0.1684	No	ns	-29.22 to 32.73
IR vs HS1 + IR	8.377	0.4526	No	ns	-46.62 to 63.37		IR vs HS1 + IR	1.095	0.1051	No	ns	-29.88 to 32.07
IR vs HS2 + IR	63.88	3.451	Yes	*	8.884 to 118.9		IR vs HS2 + IR	35.5	3.406	Yes	*	4.528 to 66.47
IR vs HS4 + IR	99.12	5.355	Yes	***	44.12 to 154.1		IR vs HS4 + IR	54.35	5.215	Yes	***	23.38 to 85.33
HS1 + IR vs HS2 + IR	55.5	2.999	Yes	*	0.5072 to 110.5		HS1 + IR vs HS2 + IR	34.4	3.3	Yes	*	3.433 to 65.37
HS1 + IR vs HS4 + IR	90.74	4.902	Yes	***	35.75 to 145.7		HS1 + IR vs HS4 + IR	53.26	5.109	Yes	***	22.29 to 84.23
HS2 + IR vs HS4 + IR	35.24	1.904	No	ns	-19.76 to 90.24		HS2 + IR vs HS4 + IR	18.86	1.809	No	ns	-12.11 to 49.83
NO (umol/L)	Sham	IR	HS1 + IR	HS2 + IR	HS4 + IR		MDA (nmol/g)	Sham	IR	HS1 + IR	HS2 + IR	HS4 + IR
	16.2742	28.0695	24.072	25.0714	16.958			9.13005	12.1714	10.511	10.5459	10.3041
	14.762	24.2561	25.1897	27.6882	16.3005			7.23058	12.9639	9.83665	11.0537	10.6077
	16.0901	25.8735	23.4408	25.6237	28.3588			6.7631	12.1445	8.61959	10.4573	8.89631
	14.6831	30.2655	27.675	24.4928	27.1753			7.03177	12.2761	9.17036	9.06289	8.74586
	16.5635	33.9606	27.9643	24.7558	22.9148			9.15961	12.3245	9.39066	8.36704	10.202
	16.8397	34.9599	22.8359	23.4934	23.9931			9.03065	11.9457	8.5981	9.48738	10.1053
	17.0632	32.1985	24.5717	24.2429	28.8453
	24.9004	36.2617	25.2686	22.5203	25.9393
	22.3757	35.8673	32.9875	18.0626	28.0038
Table Analyzed	NO						Table Analyzed	MDA
One-way analysis of variance							One-way analysis of variance
P value	< 0.0001						P value	< 0.0001
P value summary	***						P value summary	***
Are means signif. different? (P < 0.05)	Yes						Are means signif. different? (P < 0.05)	Yes
Number of groups	5						Number of groups	5
F	14.86						F	19.34
R squared	0.5978						R squared	0.7557
Bartlett's test for equal variances							Bartlett's test for equal variances
Bartlett's statistic (corrected)	3.49						Bartlett's statistic (corrected)	6.099
P value	0.4795						P value	0.1919
P value summary	ns						P value summary	ns
Do the variances differ signif. (P < 0.05)	No						Do the variances differ signif. (P < 0.05)	No
ANOVA Table	SS	df	MS				ANOVA Table	SS	df	MS
Treatment (between columns)	850.9	4	212.7				Treatment (between columns)	56.89	4	14.22
Residual (within columns)	572.5	40	14.31				Residual (within columns)	18.39	25	0.7355
Total	1423	44					Total	75.28	29
Bonferroni's Multiple Comparison Test	Mean Diff.	t	Significant? P < 0.05?	Summary	95% CI of diff		Bonferroni's Multiple Comparison Test	Mean Diff.	t	Significant? P < 0.05?	Summary	95% CI of diff
Sham vs IR	-13.57	7.611	Yes	***	-18.87 to -8.275		Sham vs IR	-4.247	8.577	Yes	***	-5.771 to -2.723
Sham vs HS1 + IR	-8.273	4.639	Yes	***	-13.57 to -2.974		Sham vs HS1 + IR	-1.297	2.619	No	ns	-2.821 to 0.2274
Sham vs HS2 + IR	-6.267	3.514	Yes	*	-11.57 to -0.9678		Sham vs HS2 + IR	-1.771	3.578	Yes	*	-3.296 to -0.2473
Sham vs HS4 + IR	-6.549	3.672	Yes	**	-11.85 to -1.250		Sham vs HS4 + IR	-1.753	3.54	Yes	*	-3.277 to -0.2285
IR vs HS1 + IR	5.301	2.972	Yes	*	0.002012 to 10.60		IR vs HS1 + IR	2.95	5.958	Yes	***	1.426 to 4.474
IR vs HS2 + IR	7.307	4.097	Yes	**	2.008 to 12.61		IR vs HS2 + IR	2.475	4.999	Yes	***	0.9512 to 3.999
IR vs HS4 + IR	7.025	3.939	Yes	**	1.726 to 12.32		IR vs HS4 + IR	2.494	5.037	Yes	***	0.9700 to 4.018
HS1 + IR vs HS2 + IR	2.006	1.125	No	ns	-3.293 to 7.305		HS1 + IR vs HS2 + IR	-0.4746	0.9586	No	ns	-1.999 to 1.049
HS1 + IR vs HS4 + IR	1.724	0.9667	No	ns	-3.575 to 7.023		HS1 + IR vs HS4 + IR	-0.4558	0.9206	No	ns	-1.980 to 1.068
HS2 + IR vs HS4 + IR	-0.282	0.1581	No	ns	-5.581 to 5.017		HS2 + IR vs HS4 + IR	0.01881	0.03799	No	ns	-1.505 to 1.543
8-OHDG (ng/g)	Sham	IR	HS1 + IR	HS2 + IR	HS4 + IR		MnSOD activity (U/g)	Sham	I/R	HS1 + I/R	HS2 + I/R	HS4 + I/R
	76.0796	110.139	84.4457	85.1037	85.605			315.45	146.865	157.672	214.04	192.254
	71.6929	116.594	81.0303	83.443	91.0884			312.857	149.027	167.355	200.985	200.121
	78.4923	105.376	97.6684	111.581	86.451			329.629	180.236	240.841	153.09	227.44
	60.8828	111.017	107.225	105.126	83.8503			349.945	171.85	242.916	240.927	219.573
	56.4647	106.975	95.2871	97.5744	109.418			314.932	200.899	158.536	173.061	238.593
	62.6061	111.111	100.77	94.3784	98.4204			312.511	153.436	171.937	151.62	247.065
Table Analyzed	8-OHDG						Table Analyzed	MnSOD
One-way analysis of variance							One-way analysis of variance
P value	< 0.0001						P value	< 0.0001
P value summary	***						P value summary	***
Are means signif. different? (P < 0.05)	Yes						Are means signif. different? (P < 0.05)	Yes
Number of groups	5						Number of groups	5
F	17.19						F	27.99
R squared	0.7334						R squared	0.8175
Bartlett's test for equal variances							Bartlett's test for equal variances
Bartlett's statistic (corrected)	4.589						Bartlett's statistic (corrected)	6.012
P value	0.3321						P value	0.1983
P value summary	ns						P value summary	ns
Do the variances differ signif. (P < 0.05)	No						Do the variances differ signif. (P < 0.05)	No
ANOVA Table	SS	df	MS				ANOVA Table	SS	df	MS
Treatment (between columns)	5671	4	1418				Treatment (between columns)	91020	4	22750
Residual (within columns)	2061	25	82.45				Residual (within columns)	20330	25	813
Total	7732	29					Total	111300	29
Bonferroni's Multiple Comparison Test	Mean Diff.	t	Significant? P < 0.05?	Summary	95% CI of diff		Bonferroni's Multiple Comparison Test	Mean Diff.	t	Significant? P < 0.05?	Summary	95% CI of diff
Sham vs IR	-42.5	8.107	Yes	***	-58.64 to -26.36		Sham vs I/R	155.5	9.446	Yes	***	104.8 to 206.2
Sham vs HS1 + IR	-26.7	5.093	Yes	***	-42.84 to -10.56		Sham vs HS1 + I/R	132.7	8.06	Yes	***	82.00 to 183.4
Sham vs HS2 + IR	-28.5	5.436	Yes	***	-44.64 to -12.36		Sham vs HS2 + I/R	133.6	8.116	Yes	***	82.93 to 184.3
Sham vs HS4 + IR	-24.77	4.725	Yes	***	-40.91 to -8.632		Sham vs HS4 + I/R	101.7	6.179	Yes	***	51.04 to 152.4
IR vs HS1 + IR	15.8	3.013	No	ns	-0.3401 to 31.93		I/R vs HS1 + I/R	-22.82	1.386	No	ns	-73.50 to 27.85
IR vs HS2 + IR	14	2.671	No	ns	-2.137 to 30.14		I/R vs HS2 + I/R	-21.9	1.33	No	ns	-72.58 to 28.77
IR vs HS4 + IR	17.73	3.382	Yes	*	1.592 to 33.87		I/R vs HS4 + I/R	-53.79	3.267	Yes	*	-104.5 to -3.114
HS1 + IR vs HS2 + IR	-1.796	0.3427	No	ns	-17.93 to 14.34		HS1 + I/R vs HS2 + I/R	0.9222	0.05602	No	ns	-49.75 to 51.60
HS1 + IR vs HS4 + IR	1.932	0.3686	No	ns	-14.21 to 18.07		HS1 + I/R vs HS4 + I/R	-30.96	1.881	No	ns	-81.64 to 19.71
HS2 + IR vs HS4 + IR	3.729	0.7113	No	ns	-12.41 to 19.87		HS2 + I/R vs HS4 + I/R	-31.89	1.937	No	ns	-82.56 to 18.79
MnSOD expression	Sham	IR	HS4 + IR				Acy-MnSOD expression	Sham	IR	HS4 + IR
	0.871957	0.906941	0.749567					0.37	0.61	0.43
	0.641226	0.801721	0.683751					0.29	0.59	0.42
	0.754916	0.634449	0.776974					0.46	0.66	0.51
Table Analyzed	MnSOD						Table Analyzed	Acy-MnSOD
One-way analysis of variance							One-way analysis of variance
P value	0.8817						P value	0.0066
P value summary	ns						P value summary	**
Are means signif. different? (P < 0.05)	No						Are means signif. different? (P < 0.05)	Yes
Number of groups	3						Number of groups	3
F	0.1286						F	13
R squared	0.0411						R squared	0.8125
ANOVA Table	SS	df	MS				ANOVA Table	SS	df	MS
Treatment (between columns)	0.002957	2	0.001478				Treatment (between columns)	0.09502	2	0.04751
Residual (within columns)	0.06898	6	0.0115				Residual (within columns)	0.02193	6	0.003656
Total	0.07194	8					Total	0.117	8
Bonferroni's Multiple Comparison Test	Mean Diff.	t	Significant? P < 0.05?	Summary	95% CI of diff		Bonferroni's Multiple Comparison Test	Mean Diff.	t	Significant? P < 0.05?	Summary	95% CI of diff
Sham vs IR	-0.025	0.2856	No	ns	-0.3128 to 0.2628		Sham vs IR	-0.2467	4.997	Yes	**	-0.4090 to -0.08438
Sham vs HS4 + IR	0.01927	0.2201	No	ns	-0.2685 to 0.3071		Sham vs HS4 + IR	-0.08	1.621	No	ns	-0.2423 to 0.08229
IR vs HS4 + IR	0.04427	0.5057	No	ns	-0.2435 to 0.3321		IR vs HS4 + IR	0.1667	3.376	Yes	*	0.004377 to 0.3290

## Sheet: Figure 9.
NLRP3	Sham	IR	HS1 + IR	HS2 + IR	HS4 + IR		ASC	Sham	IR	HS1 + IR	HS2 + IR	HS4 + IR
	1.04325	1.38314	0.661105	0.817171	0.887987			1.14579	1.4765	1.37241	1.42911	1.10933
	1.07439	1.16867	1.09791	0.91066	1.03152			1.07043	1.46473	1.16111	1.17463	1.0693
	0.912067	1.34486	1.16282	1.11928	1.06774			0.877877	1.32468	1.05822	1.2565	1.11689
	0.970299	1.4811	0.863779	1.07442	1.00366			0.905899	1.17968	1.16133	1.0958	0.983946
Table Analyzed	NLRP3						Table Analyzed	ASC
One-way analysis of variance							One-way analysis of variance
P value	0.0072						P value	0.0079
P value summary	**						P value summary	**
Are means signif. different? (P < 0.05)	Yes						Are means signif. different? (P < 0.05)	Yes
Number of groups	5						Number of groups	5
F	5.321						F	5.196
R squared	0.5866						R squared	0.5808
ANOVA Table	SS	df	MS				ANOVA Table	SS	df	MS
Treatment (between columns)	0.4298	4	0.1074				Treatment (between columns)	0.3226	4	0.08064
Residual (within columns)	0.3029	15	0.02019				Residual (within columns)	0.2328	15	0.01552
Total	0.7326	19					Total	0.5554	19
Bonferroni's Multiple Comparison Test	Mean Diff.	t	Significant? P < 0.05?	Summary	95% CI of diff		Bonferroni's Multiple Comparison Test	Mean Diff.	t	Significant? P < 0.05?	Summary	95% CI of diff
Sham vs IR	-0.3444	3.428	Yes	*	-0.6746 to -0.01428		Sham vs IR	-0.3614	4.102	Yes	**	-0.6509 to -0.07192
Sham vs HS1 + IR	0.0536	0.5334	No	ns	-0.2766 to 0.3838		Sham vs HS1 + IR	-0.1883	2.137	No	ns	-0.4778 to 0.1012
Sham vs HS2 + IR	0.01962	0.1952	No	ns	-0.3105 to 0.3498		Sham vs HS2 + IR	-0.239	2.713	No	ns	-0.5285 to 0.05047
Sham vs HS4 + IR	0.002275	0.02264	No	ns	-0.3279 to 0.3324		Sham vs HS4 + IR	-0.06986	0.7931	No	ns	-0.3593 to 0.2196
IR vs HS1 + IR	0.398	3.962	Yes	*	0.06788 to 0.7282		IR vs HS1 + IR	0.1731	1.965	No	ns	-0.1164 to 0.4626
IR vs HS2 + IR	0.3641	3.623	Yes	*	0.03390 to 0.6942		IR vs HS2 + IR	0.1224	1.389	No	ns	-0.1671 to 0.4119
IR vs HS4 + IR	0.3467	3.451	Yes	*	0.01656 to 0.6769		IR vs HS4 + IR	0.2915	3.309	Yes	*	0.002051 to 0.5810
HS1 + IR vs HS2 + IR	-0.03398	0.3382	No	ns	-0.3641 to 0.2962		HS1 + IR vs HS2 + IR	-0.05074	0.576	No	ns	-0.3402 to 0.2387
HS1 + IR vs HS4 + IR	-0.05132	0.5108	No	ns	-0.3815 to 0.2788		HS1 + IR vs HS4 + IR	0.1184	1.344	No	ns	-0.1711 to 0.4079
HS2 + IR vs HS4 + IR	-0.01734	0.1726	No	ns	-0.3475 to 0.3128		HS2 + IR vs HS4 + IR	0.1691	1.92	No	ns	-0.1203 to 0.4586
GSDMD	Sham	IR	HS1 + IR	HS2 + IR	HS4 + IR		Caspase 1 (U/g)	Sham	IR	HS1 + IR	HS2 + IR	HS4 + IR
	1.1924	1.44189	1.14293	1.16716	1.24382			0.197334	0.290899	0.235551	0.207964	0.229752
	1.0482	2.0579	1.39836	1.46865	1.38042			0.206207	0.309436	0.234145	0.225623	0.233003
	1.02368	1.45157	0.55785	1.34472	0.883261			0.209282	0.300738	0.201551	0.232564	0.224217
	0.735716	2.04761	1.17871	1.07444	0.918399			0.187407	0.309084	0.280708	0.250749	0.265157
								0.186528	0.327797	0.226853	0.226326	0.244951
								0.198213	0.305834	0.259974	0.27324	0.20243
Table Analyzed	GSDMD						Table Analyzed	Caspase 1
One-way analysis of variance							One-way analysis of variance
P value	0.0107						P value	< 0.0001
P value summary	*						P value summary	***
Are means signif. different? (P < 0.05)	Yes						Are means signif. different? (P < 0.05)	Yes
Number of groups	5						Number of groups	5
F	4.813						F	24.47
R squared	0.5621						R squared	0.7966
ANOVA Table	SS	df	MS				Bartlett's test for equal variances
Treatment (between columns)	1.46	4	0.3649				Bartlett's statistic (corrected)	6.44
Residual (within columns)	1.137	15	0.07581				P value	0.1686
Total	2.597	19					P value summary	ns
							Do the variances differ signif. (P < 0.05)	No
Bonferroni's Multiple Comparison Test	Mean Diff.	t	Significant? P < 0.05?	Summary	95% CI of diff
Sham vs IR	-0.7497	3.851	Yes	*	-1.390 to -0.1100		ANOVA Table	SS	df	MS
Sham vs HS1 + IR	-0.06946	0.3568	No	ns	-0.7092 to 0.5703		Treatment (between columns)	0.03815	4	0.009537
Sham vs HS2 + IR	-0.2637	1.355	No	ns	-0.9035 to 0.3760		Residual (within columns)	0.009743	25	0.0003897
Sham vs HS4 + IR	-0.1065	0.5469	No	ns	-0.7463 to 0.5333		Total	0.04789	29
IR vs HS1 + IR	0.6803	3.494	Yes	*	0.04050 to 1.320
IR vs HS2 + IR	0.486	2.496	No	ns	-0.1538 to 1.126		Bonferroni's Multiple Comparison Test	Mean Diff.	t	Significant? P < 0.05?	Summary	95% CI of diff
IR vs HS4 + IR	0.6433	3.304	Yes	*	0.003492 to 1.283		Sham vs IR	-0.1098	9.634	Yes	***	-0.1449 to -0.07472
HS1 + IR vs HS2 + IR	-0.1943	0.9979	No	ns	-0.8341 to 0.4455		Sham vs HS1 + IR	-0.0423	3.711	Yes	*	-0.07739 to -0.007218
HS1 + IR vs HS4 + IR	-0.03701	0.1901	No	ns	-0.6768 to 0.6028		Sham vs HS2 + IR	-0.03858	3.385	Yes	*	-0.07367 to -0.003499
HS2 + IR vs HS4 + IR	0.1573	0.8078	No	ns	-0.4825 to 0.7970		Sham vs HS4 + IR	-0.03576	3.137	Yes	*	-0.07084 to -0.0006725
							IR vs HS1 + IR	0.0675	5.922	Yes	***	0.03242 to 0.1026
							IR vs HS2 + IR	0.07122	6.249	Yes	***	0.03614 to 0.1063
							IR vs HS4 + IR	0.07405	6.497	Yes	***	0.03896 to 0.1091
							HS1 + IR vs HS2 + IR	0.003719	0.3263	No	ns	-0.03136 to 0.03880
							HS1 + IR vs HS4 + IR	0.006545	0.5743	No	ns	-0.02854 to 0.04163
							HS2 + IR vs HS4 + IR	0.002826	0.2479	No	ns	-0.03226 to 0.03791
IL-1B	Sham	IR	HS1 + IR	HS2 + IR	HS4 + IR		IL-18	Sham	IR	HS1 + IR	HS2 + IR	HS4 + IR
	29.8553	42.9102	35.6832	32.4773	30.0977			73.2404	106.256	80.713	70.8401	75.0067
	30.1528	41.7645	36.4984	31.7061	30.6044			67.987	94.0277	93.2578	70.5231	72.9687
	26.6274	41.7865	38.7128	35.2205	36.3662			54.2647	89.363	98.6018	83.8832	79.0826
	27.7621	43.6594	36.6747	35.9476	37.1815			58.1594	93.6654	84.1096	89.7254	81.7546
	31.1112	35.0222	35.8154	37.1705	29.2494			68.9833	121.971	80.6677	92.2615	44.3918
	32.2239	34.7798	36.223	37.7654	28.4782			66.1755	119.389	105.486	95.8393	77.5428
	30.2519	44.2102	35.7273	35.4078	33.2264			57.7971	116.581	101.863	93.8919	75.1425
	31.9705	41.0814	33.7663	33.8875	29.8333			43.3049	105.169	72.8781	96.6092	78.5392
	34.273	43.45	40.0899	38.1289	36.6527			60.1521	114.181	88.4573	92.5332	50.9586
Table Analyzed	IL-1B						Table Analyzed	IL-18
One-way analysis of variance							One-way analysis of variance
P value	< 0.0001						P value	< 0.0001
P value summary	***						P value summary	***
Are means signif. different? (P < 0.05)	Yes						Are means signif. different? (P < 0.05)	Yes
Number of groups	5						Number of groups	5
F	18.87						F	22.35
R squared	0.6537						R squared	0.6908
Bartlett's test for equal variances							Bartlett's test for equal variances
Bartlett's statistic (corrected)	5.145						Bartlett's statistic (corrected)	1.337
P value	0.2728						P value	0.855
P value summary	ns						P value summary	ns
Do the variances differ signif. (P < 0.05)	No						Do the variances differ signif. (P < 0.05)	No
ANOVA Table	SS	df	MS				ANOVA Table	SS	df	MS
Treatment (between columns)	587.3	4	146.8				Treatment (between columns)	11320	4	2830
Residual (within columns)	311.2	40	7.78				Residual (within columns)	5066	40	126.6
Total	898.5	44					Total	16390	44
Bonferroni's Multiple Comparison Test	Mean Diff.	t	Significant? P < 0.05?	Summary	95% CI of diff		Bonferroni's Multiple Comparison Test	Mean Diff.	t	Significant? P < 0.05?	Summary	95% CI of diff
Sham vs IR	-10.49	7.98	Yes	***	-14.40 to -6.586		Sham vs IR	-45.62	8.598	Yes	***	-61.38 to -29.85
Sham vs HS1 + IR	-6.107	4.645	Yes	***	-10.01 to -2.200		Sham vs HS1 + IR	-28.44	5.361	Yes	***	-44.20 to -12.68
Sham vs HS2 + IR	-4.831	3.674	Yes	**	-8.738 to -0.9248		Sham vs HS2 + IR	-26.23	4.944	Yes	***	-41.99 to -10.46
Sham vs HS4 + IR	-1.94	1.476	No	ns	-5.847 to 1.967		Sham vs HS4 + IR	-9.48	1.787	No	ns	-25.24 to 6.282
IR vs HS1 + IR	4.386	3.336	Yes	*	0.4792 to 8.293		IR vs HS1 + IR	17.17	3.237	Yes	*	1.412 to 32.94
IR vs HS2 + IR	5.661	4.306	Yes	**	1.755 to 9.568		IR vs HS2 + IR	19.39	3.655	Yes	**	3.626 to 35.15
IR vs HS4 + IR	8.553	6.505	Yes	***	4.646 to 12.46		IR vs HS4 + IR	36.13	6.811	Yes	***	20.37 to 51.90
HS1 + IR vs HS2 + IR	1.276	0.9701	No	ns	-2.631 to 5.182		HS1 + IR vs HS2 + IR	2.214	0.4174	No	ns	-13.55 to 17.98
HS1 + IR vs HS4 + IR	4.167	3.169	Yes	*	0.2601 to 8.073		HS1 + IR vs HS4 + IR	18.96	3.574	Yes	**	3.199 to 34.72
HS2 + IR vs HS4 + IR	2.891	2.199	No	ns	-1.015 to 6.798		HS2 + IR vs HS4 + IR	16.75	3.157	Yes	*	0.9845 to 32.51
TNF-a	Sham	IR	HS1 + IR	HS2 + IR	HS4 + IR		IL-6	Sham	IR	HS1 + IR	HS2 + IR	HS4 + IR
	190.252	215.079	173.989	194.231	196.134			134.979	151.099	134.405	153.108	123.834
	197.864	219.491	206.255	188.089	186.186			141.963	143.828	134.214	112.689	152.151
	182.38	217.415	197.259	209.283	153.4			101.736	150.716	126.465	115.942	158.656
	191.203	220.183	225.546	214.127	156.341			97.1439	182.907	123.356	117.76	140.432
	137.31	205.044	225.546	190.165	158.331			82.5073	178.459	130.483	153.825	145.215
	135.926	206.947	213.695	180.736	169.975			83.5117	183.816	169.036	154.16	145.885
	130.822	195.269	222.951	170.875	173.902			127.374	196.252	167.314	158.034	110.059
	142.241	237.311	183.331	170.961	178.054			134.214	150.142	151.051	154.973	141.437
	162.397	238.868	213.176	189.127	198.729			101.401	140.145	144.546	136.606	111.589
Table Analyzed	TNF-a						Table Analyzed	IL-6
One-way analysis of variance							One-way analysis of variance
P value	< 0.0001						P value	< 0.0001
P value summary	***						P value summary	***
Are means signif. different? (P < 0.05)	Yes						Are means signif. different? (P < 0.05)	Yes
Number of groups	5						Number of groups	5
F	12.32						F	8.146
R squared	0.5519						R squared	0.4489
Bartlett's test for equal variances							Bartlett's test for equal variances
Bartlett's statistic (corrected)	4.634						Bartlett's statistic (corrected)	1.034
P value	0.327						P value	0.9045
P value summary	ns						P value summary	ns
Do the variances differ signif. (P < 0.05)	No						Do the variances differ signif. (P < 0.05)	No
ANOVA Table	SS	df	MS				ANOVA Table	SS	df	MS
Treatment (between columns)	17780	4	4445				Treatment (between columns)	12580	4	3145
Residual (within columns)	14440	40	360.9				Residual (within columns)	15450	40	386.2
Total	32220	44					Total	28030	44
Bonferroni's Multiple Comparison Test	Mean Diff.	t	Significant? P < 0.05?	Summary	95% CI of diff		Bonferroni's Multiple Comparison Test	Mean Diff.	t	Significant? P < 0.05?	Summary	95% CI of diff
Sham vs IR	-53.91	6.02	Yes	***	-80.52 to -27.30		Sham vs IR	-52.5	5.668	Yes	***	-80.03 to -24.98
Sham vs HS1 + IR	-43.48	4.856	Yes	***	-70.09 to -16.88		Sham vs HS1 + IR	-30.67	3.311	Yes	*	-58.19 to -3.148
Sham vs HS2 + IR	-26.36	2.943	No	ns	-52.96 to 0.2524		Sham vs HS2 + IR	-28.03	3.026	Yes	*	-55.55 to -0.5065
Sham vs HS4 + IR	-11.18	1.249	No	ns	-37.79 to 15.42		Sham vs HS4 + IR	-24.94	2.692	No	ns	-52.46 to 2.587
IR vs HS1 + IR	10.43	1.165	No	ns	-16.18 to 37.04		IR vs HS1 + IR	21.83	2.357	No	ns	-5.690 to 49.36
IR vs HS2 + IR	27.56	3.077	Yes	*	0.9491 to 54.16		IR vs HS2 + IR	24.47	2.642	No	ns	-3.049 to 52.00
IR vs HS4 + IR	42.73	4.771	Yes	***	16.12 to 69.34		IR vs HS4 + IR	27.57	2.976	Yes	*	0.04415 to 55.09
HS1 + IR vs HS2 + IR	17.13	1.913	No	ns	-9.480 to 43.74		HS1 + IR vs HS2 + IR	2.641	0.2851	No	ns	-24.88 to 30.16
HS1 + IR vs HS4 + IR	32.3	3.607	Yes	**	5.692 to 58.91		HS1 + IR vs HS4 + IR	5.735	0.6191	No	ns	-21.79 to 33.26
HS2 + IR vs HS4 + IR	15.17	1.694	No	ns	-11.44 to 41.78		HS2 + IR vs HS4 + IR	3.093	0.3339	No	ns	-24.43 to 30.62
